# Supplementary material for: Tactile Interaction Sensor with Millimeter Sensing Acuity
Source: Sensors (Basel). 2021 Jun 22;21(13):4274. doi: 10.3390/s21134274 (PMC8272110; doi:10.3390/s21134274)
Supplement: Supplementary file 1 [file sensors-21-04274-s001.zip]

Archive with 4 entries (4 files):
- Figure S1. explanatory diagram of the screen composition of video clip.tif
- Video S1. slip detection.wmv
- Video S2. clockwise motion detection.wmv
- Video S3. counter-clockwise motion detection.wmv
